# Supplementary material for: Bis(2,2′-bi-1H-imidazole-κ2 N 3,N 3′)(thio­cyanato-κN)copper(II) chloride
Source: Acta Crystallogr Sect E Struct Rep Online. 2009 Oct 31;65(Pt 11):m1488–9. doi: 10.1107/S1600536809044717 (PMC2971028; doi:10.1107/S1600536809044717)
Supplement: Supplementary file 1 [file e-65-m1488-sup1.cif]

##############################################################################
###                                                                        ###
###        Electronic paper (Acta Crystallographica Section E)             ###
###                                                                        ###
##############################################################################
#                                                                            #
# This CIF contains the data in a paper accepted for publication in Acta     #
# Crystallographica Section E. It conforms to the requirements of Notes      #
# for Authors for Section E, and has been peer reviewed under the auspices   #
# of the IUCr Commission on Journals.                                        #
#                                                                            #
# Full details of the Crystallographic Information File format               #
# are given in the paper "The Crystallographic Information File (CIF):       #
# a New Standard Archive File for Crystallography" by S. R. Hall, F. H.      #
# Allen and I. D. Brown [Acta Cryst. (1991), A47, 655-685].                  #
#                                                                            #
# The current version of the core CIF dictionary is obtainable from          #
# ftp://ftp.iucr.org/pub/cif_core.dic. The current version number is 2.4.    #
#                                                                            #
# Software is freely available for graphical display of the structure(s) in  #
# this CIF.  For information consult the CIF home page http://www.iucr.org/  #
# cif/home.html                                                              #
#                                                                            #
# This file may be used for bona fide research purposes within the           #
# scientific community so long as proper attribution is given to the journal # 
# article from which it was obtained.                                        #
#                                                                            #
##############################################################################
                                             
data_I
_audit_creation_method     SHELXL-97
_chemical_name_systematic
;
Bis(2,2'-bi-1<i>H</i>-imidazole-\k^2^<i>N</i>^3^,<i>N</i>^3'^)(thiocyanato-
\k<i>N</i>)copper(II) chloride
;
_chemical_name_common     ?
_chemical_formula_moiety     'C13 H12 Cl Cu N9 S'
_chemical_formula_sum     'C13 H12 Cl Cu N9 S'
_chemical_formula_iupac     '[Cu (N C S) (C6 H6 N4)2] Cl'
_chemical_formula_weight     425.37
_chemical_melting_point     ?
_symmetry_cell_setting     'Orthorhombic'
_symmetry_space_group_name_H-M     'C m c 21'
_symmetry_space_group_name_Hall     'C 2c -2'
loop_
    _symmetry_equiv_pos_as_xyz
    'x, y, z'
    '-x, -y, z+1/2'
    'x, -y, z+1/2'
    '-x, y, z'
    'x+1/2, y+1/2, z'
    '-x+1/2, -y+1/2, z+1/2'
    'x+1/2, -y+1/2, z+1/2'
    '-x+1/2, y+1/2, z'
_cell_length_a     12.900(5)
_cell_length_b     9.442(4)
_cell_length_c     12.888(5)
_cell_angle_alpha     90.00
_cell_angle_beta     90.00
_cell_angle_gamma     90.00
_cell_volume     1569.8(11)
_cell_formula_units_Z     4
_cell_measurement_reflns_used     4272
_cell_measurement_theta_min     2.14
_cell_measurement_theta_max     26.61
_cell_measurement_temperature     298(2)
_exptl_crystal_description     block
_exptl_crystal_colour     green
_exptl_crystal_size_max     0.10
_exptl_crystal_size_mid     0.10
_exptl_crystal_size_min     0.10
_exptl_crystal_density_diffrn     1.800
_exptl_crystal_density_meas     ?
_exptl_crystal_density_method     'not measured'
_exptl_crystal_F_000     860
_exptl_absorpt_coefficient_mu     1.713
_exptl_absorpt_correction_type     'multi-scan'
_exptl_absorpt_process_details     '(SADABS; Sheldrick, 1996)'
_exptl_absorpt_correction_T_min     0.610
_exptl_absorpt_correction_T_max     0.8473
_exptl_special_details
;
;
_diffrn_ambient_temperature     298(2)
_diffrn_radiation_type     MoK\a
_diffrn_radiation_wavelength     0.71073
_diffrn_radiation_source     'fine-focus sealed tube'
_diffrn_radiation_monochromator     graphite
_diffrn_measurement_device_type     'Bruker SMART CCD area-detector'
_diffrn_measurement_method     \w
_diffrn_detector_area_resol_mean     ?
_diffrn_reflns_number     3518
_diffrn_reflns_av_R_equivalents     0.0458
_diffrn_reflns_av_sigmaI/netI     0.0624
_diffrn_reflns_theta_min     3.11
_diffrn_reflns_theta_max     25.01
_diffrn_reflns_theta_full     25.01
_diffrn_measured_fraction_theta_max     0.976
_diffrn_measured_fraction_theta_full     0.976
_diffrn_reflns_limit_h_min     -14
_diffrn_reflns_limit_h_max     15
_diffrn_reflns_limit_k_min     -11
_diffrn_reflns_limit_k_max     10
_diffrn_reflns_limit_l_min     -13
_diffrn_reflns_limit_l_max     15
_diffrn_standards_number     ?
_diffrn_standards_interval_count     ?
_diffrn_standards_interval_time     ?
_diffrn_standards_decay_%     ?
_refine_special_details
;
Refinement of <i>F</i>^2^ against ALL reflections. The weighted <i>R</i>-factor
<i>wR</i> and goodness of fit <i>S</i> are based on <i>F</i>^2^, conventional
<i>R</i>-factors <i>R</i> are based on <i>F</i>, with <i>F</i> set to zero for
negative <i>F</i>^2^. The threshold expression of <i>F</i>^2^ >
\s(<i>F</i>^2^) is used only for calculating <i>R</i>-factors(gt) <i>etc</i>.
and is not relevant to the choice of reflections for refinement.
<i>R</i>-factors based on <i>F</i>^2^ are statistically about twice as large
as those based on <i>F</i>, and <i>R</i>- factors based on ALL data will be
even larger.
;
_reflns_number_total     1291
_reflns_number_gt     1254
_reflns_threshold_expression     I>2\s(I)
_refine_ls_structure_factor_coef     Fsqd
_refine_ls_matrix_type     full
_refine_ls_R_factor_all     0.0504
_refine_ls_R_factor_gt     0.0467
_refine_ls_wR_factor_gt     0.0891
_refine_ls_wR_factor_ref     0.0955
_refine_ls_goodness_of_fit_ref     1.198
_refine_ls_restrained_S_all     1.197
_refine_ls_number_reflns     1291
_refine_ls_number_parameters     121
_refine_ls_number_restraints     1
_refine_ls_hydrogen_treatment     constr
_refine_ls_weighting_scheme     calc
_refine_ls_weighting_details
         'calc w=1/[\s^2^(Fo^2^)+(0.0005P)^2^+5.3473P] where P=(Fo^2^+2Fc^2^)/3'
_atom_sites_solution_hydrogens     geom
_atom_sites_solution_primary     direct
_atom_sites_solution_secondary     difmap
_refine_ls_shift/su_max     0.000
_refine_ls_shift/su_mean     0.000
_refine_diff_density_max     0.446
_refine_diff_density_min     -0.453
_refine_ls_extinction_method     none
_refine_ls_extinction_coef     ?
_refine_ls_abs_structure_details     'Flack (1983), 539 Friedel pairs'
_refine_ls_abs_structure_Flack     0.06(3)
loop_
    _atom_type_symbol
    _atom_type_description
    _atom_type_scat_dispersion_real
    _atom_type_scat_dispersion_imag
    _atom_type_scat_source
    'C' 'C' 0.0033 0.0016
                         'International Tables Vol C Tables 4.2.6.8 and 6.1.1.4'
    'H' 'H' 0.0000 0.0000
                         'International Tables Vol C Tables 4.2.6.8 and 6.1.1.4'
    'N' 'N' 0.0061 0.0033
                         'International Tables Vol C Tables 4.2.6.8 and 6.1.1.4'
    'S' 'S' 0.1246 0.1234
                         'International Tables Vol C Tables 4.2.6.8 and 6.1.1.4'
    'Cu' 'Cu' 0.3201 1.2651
                         'International Tables Vol C Tables 4.2.6.8 and 6.1.1.4'
    'Cl' 'Cl' 0.1484 0.1585
                         'International Tables Vol C Tables 4.2.6.8 and 6.1.1.4'
_computing_data_collection     'SMART (Bruker, 2000)'
_computing_cell_refinement     'SAINT (Bruker, 2000)'
_computing_data_reduction     'SAINT (Bruker, 2000)'
_computing_structure_solution     'SHELXS97 (Sheldrick, 2008)'
_computing_structure_refinement     'SHELXL97 (Sheldrick, 2008)'
_computing_molecular_graphics     'SHELXTL/PC (Sheldrick, 2008)'
_computing_publication_material     'publCIF (Westrip, 2009)'
loop_
    _atom_site_type_symbol
    _atom_site_label
    _atom_site_fract_x
    _atom_site_fract_y
    _atom_site_fract_z
    _atom_site_U_iso_or_equiv
    _atom_site_adp_type
    _atom_site_calc_flag
    _atom_site_refinement_flags
    _atom_site_occupancy
    _atom_site_disorder_assembly
    _atom_site_disorder_group
    Cu Cu1 0.5000 0.39548(11) 0.38462(9) 0.0307(3) Uani d S 1 . .
    S S1 0.5000 0.7886(3) 0.1136(2) 0.0476(7) Uani d S 1 . .
    N N1 0.6167(3) 0.4872(6) 0.4638(4) 0.0317(12) Uani d . 1 . .
    N N2 0.7857(4) 0.4990(6) 0.4874(4) 0.0316(13) Uani d . 1 . .
    H H2A 0.8509 0.4821 0.4808 0.038 Uiso calc R 1 . .
    N N3 0.3808(4) 0.2803(5) 0.3256(4) 0.0294(12) Uani d . 1 . .
    N N4 0.2133(4) 0.2519(6) 0.3172(4) 0.0333(13) Uani d . 1 . .
    H H4 0.1484 0.2647 0.3294 0.040 Uiso calc R 1 . .
    N N5 0.5000 0.5634(10) 0.2506(7) 0.044(2) Uani d S 1 . .
    C C1 0.6381(5) 0.5905(6) 0.5367(5) 0.0321(15) Uani d . 1 . .
    H H1 0.5893 0.6466 0.5703 0.039 Uiso calc R 1 . .
    C C2 0.7418(5) 0.5963(8) 0.5509(6) 0.0369(18) Uani d . 1 . .
    H H2 0.7767 0.6563 0.5962 0.044 Uiso calc R 1 . .
    C C3 0.7087(4) 0.4344(7) 0.4372(5) 0.0302(15) Uani d . 1 . .
    C C4 0.2915(4) 0.3246(6) 0.3605(4) 0.0248(14) Uani d . 1 . .
    C C5 0.3575(5) 0.1711(8) 0.2579(5) 0.0359(16) Uani d . 1 . .
    H H5 0.4062 0.1168 0.2225 0.043 Uiso calc R 1 . .
    C C6 0.2537(5) 0.1550(10) 0.2509(6) 0.0345(18) Uani d . 1 . .
    H H6 0.2176 0.0911 0.2094 0.041 Uiso calc R 1 . .
    C C7 0.5000 0.6548(10) 0.1940(8) 0.034(2) Uani d S 1 . .
    Cl Cl1 0.0000 0.3818(3) 0.4227(2) 0.0501(8) Uani d S 1 . .
loop_
    _atom_site_aniso_label
    _atom_site_aniso_U_11
    _atom_site_aniso_U_22
    _atom_site_aniso_U_33
    _atom_site_aniso_U_12
    _atom_site_aniso_U_13
    _atom_site_aniso_U_23
    Cu1 0.0153(5) 0.0344(6) 0.0425(6) 0.000 0.000 -0.0068(6)
    S1 0.0303(13) 0.0513(17) 0.0612(19) 0.000 0.000 0.0124(14)
    N1 0.019(2) 0.039(3) 0.037(3) 0.004(2) 0.004(2) 0.007(3)
    N2 0.015(2) 0.033(3) 0.047(4) 0.001(2) -0.002(2) -0.004(3)
    N3 0.019(2) 0.033(3) 0.036(3) -0.005(2) -0.002(2) -0.005(2)
    N4 0.021(3) 0.037(3) 0.042(3) -0.001(2) -0.005(2) 0.002(3)
    N5 0.031(4) 0.055(6) 0.046(6) 0.000 0.000 -0.006(4)
    C1 0.032(3) 0.025(4) 0.040(4) -0.003(3) 0.003(3) -0.004(3)
    C2 0.037(4) 0.041(5) 0.033(4) -0.005(3) -0.001(3) -0.002(4)
    C3 0.021(3) 0.035(4) 0.035(4) 0.003(3) 0.002(3) 0.003(3)
    C4 0.018(3) 0.032(3) 0.024(4) -0.003(2) -0.002(2) 0.010(3)
    C5 0.022(3) 0.043(4) 0.042(4) 0.001(3) 0.005(3) -0.001(3)
    C6 0.026(4) 0.039(4) 0.038(4) -0.010(3) 0.001(3) -0.004(3)
    C7 0.021(4) 0.026(5) 0.054(7) 0.000 0.000 0.006(5)
    Cl1 0.0206(11) 0.0479(15) 0.082(2) 0.000 0.000 -0.0179(14)
_geom_special_details
;
All e.s.d.'s (except the e.s.d. in the dihedral angle between two l.s. planes)
are estimated using the full covariance matrix. The cell e.s.d.'s are taken
into account individually in the estimation of e.s.d.'s in distances, angles
and torsion angles; correlations between e.s.d.'s in cell parameters are only
used when they are defined by crystal symmetry. An approximate (isotropic)
treatment of cell e.s.d.'s is used for estimating e.s.d.'s involving l.s.
planes.
;
loop_
    _geom_bond_atom_site_label_1
    _geom_bond_atom_site_label_2
    _geom_bond_site_symmetry_2
    _geom_bond_distance
    _geom_bond_publ_flag
    Cu1 N1 . 2.014(6) Y
    Cu1 N1 4_655 2.014(6) ?
    Cu1 N3 . 2.031(5) Y
    Cu1 N3 4_655 2.031(5) ?
    Cu1 N5 . 2.344(10) Y
    S1 C7 . 1.634(11) ?
    N1 C3 . 1.332(7) ?
    N1 C1 . 1.382(8) ?
    N2 C3 . 1.333(8) ?
    N2 C2 . 1.354(9) ?
    N2 H2A . 0.8600 ?
    N3 C4 . 1.305(7) ?
    N3 C5 . 1.383(8) ?
    N4 C4 . 1.342(7) ?
    N4 C6 . 1.356(10) ?
    N4 H4 . 0.8600 ?
    N5 C7 . 1.130(13) ?
    C1 C2 . 1.351(9) ?
    C1 H1 . 0.9300 ?
    C2 H2 . 0.9300 ?
    C3 C4 4_655 1.432(8) ?
    C4 C3 4_655 1.432(8) ?
    C5 C6 . 1.352(9) ?
    C5 H5 . 0.9300 ?
    C6 H6 . 0.9300 ?
loop_
    _geom_angle_atom_site_label_1
    _geom_angle_atom_site_label_2
    _geom_angle_atom_site_label_3
    _geom_angle_site_symmetry_1
    _geom_angle_site_symmetry_3
    _geom_angle
    _geom_angle_publ_flag
    N1 Cu1 N1 . 4_655 96.7(3) y
    N1 Cu1 N3 . . 170.3(2) y
    N1 Cu1 N3 4_655 . 81.62(18) y
    N1 Cu1 N3 . 4_655 81.62(18) ?
    N1 Cu1 N3 4_655 4_655 170.3(2) ?
    N3 Cu1 N3 . 4_655 98.4(3) ?
    N1 Cu1 N5 . . 94.7(2) y
    N1 Cu1 N5 4_655 . 94.7(2) ?
    N3 Cu1 N5 . . 95.0(2) y
    N3 Cu1 N5 4_655 . 95.0(2) ?
    C3 N1 C1 . . 105.1(5) ?
    C3 N1 Cu1 . . 112.0(5) ?
    C1 N1 Cu1 . . 142.9(4) ?
    C3 N2 C2 . . 106.9(5) ?
    C3 N2 H2A . . 126.5 ?
    C2 N2 H2A . . 126.5 ?
    C4 N3 C5 . . 105.3(5) ?
    C4 N3 Cu1 . . 111.5(4) ?
    C5 N3 Cu1 . . 143.1(4) ?
    C4 N4 C6 . . 108.6(5) ?
    C4 N4 H4 . . 125.7 ?
    C6 N4 H4 . . 125.7 ?
    C7 N5 Cu1 . . 172.8(8) ?
    C2 C1 N1 . . 108.6(6) ?
    C2 C1 H1 . . 125.7 ?
    N1 C1 H1 . . 125.7 ?
    C1 C2 N2 . . 107.8(7) ?
    C1 C2 H2 . . 126.1 ?
    N2 C2 H2 . . 126.1 ?
    N1 C3 N2 . . 111.6(6) ?
    N1 C3 C4 . 4_655 116.5(6) ?
    N2 C3 C4 . 4_655 131.9(6) ?
    N3 C4 N4 . . 110.9(5) ?
    N3 C4 C3 . 4_655 118.2(5) ?
    N4 C4 C3 . 4_655 131.0(6) ?
    C6 C5 N3 . . 110.0(7) ?
    C6 C5 H5 . . 125.0 ?
    N3 C5 H5 . . 125.0 ?
    C5 C6 N4 . . 105.2(7) ?
    C5 C6 H6 . . 127.4 ?
    N4 C6 H6 . . 127.4 ?
    N5 C7 S1 . . 179.1(10) ?
loop_
    _geom_torsion_atom_site_label_1
    _geom_torsion_atom_site_label_2
    _geom_torsion_atom_site_label_3
    _geom_torsion_atom_site_label_4
    _geom_torsion_site_symmetry_1
    _geom_torsion_site_symmetry_2
    _geom_torsion_site_symmetry_3
    _geom_torsion_site_symmetry_4
    _geom_torsion
    _geom_torsion_publ_flag
    N1 Cu1 N1 C3 4_655 . . . 172.7(3) ?
    N3 Cu1 N1 C3 4_655 . . . 2.3(4) ?
    N5 Cu1 N1 C3 . . . . -92.0(5) ?
    N1 Cu1 N1 C1 4_655 . . . -9.4(9) ?
    N3 Cu1 N1 C1 4_655 . . . -179.7(7) ?
    N5 Cu1 N1 C1 . . . . 85.9(7) ?
    N1 Cu1 N3 C4 4_655 . . . 3.8(4) ?
    N3 Cu1 N3 C4 4_655 . . . 173.9(3) ?
    N5 Cu1 N3 C4 . . . . -90.3(4) ?
    N1 Cu1 N3 C5 4_655 . . . -178.8(8) ?
    N3 Cu1 N3 C5 4_655 . . . -8.6(9) ?
    N5 Cu1 N3 C5 . . . . 87.1(7) ?
    C3 N1 C1 C2 . . . . 0.2(7) ?
    Cu1 N1 C1 C2 . . . . -177.8(6) ?
    N1 C1 C2 N2 . . . . 0.5(8) ?
    C3 N2 C2 C1 . . . . -1.0(8) ?
    C1 N1 C3 N2 . . . . -0.8(7) ?
    Cu1 N1 C3 N2 . . . . 177.9(4) ?
    C1 N1 C3 C4 . . . 4_655 -179.4(5) ?
    Cu1 N1 C3 C4 . . . 4_655 -0.6(7) ?
    C2 N2 C3 N1 . . . . 1.1(8) ?
    C2 N2 C3 C4 . . . 4_655 179.4(6) ?
    C5 N3 C4 N4 . . . . -1.3(7) ?
    Cu1 N3 C4 N4 . . . . 177.1(4) ?
    C5 N3 C4 C3 . . . 4_655 177.0(5) ?
    Cu1 N3 C4 C3 . . . 4_655 -4.6(6) ?
    C6 N4 C4 N3 . . . . 0.2(8) ?
    C6 N4 C4 C3 . . . 4_655 -177.8(7) ?
    C4 N3 C5 C6 . . . . 2.0(8) ?
    Cu1 N3 C5 C6 . . . . -175.5(6) ?
    N3 C5 C6 N4 . . . . -1.9(9) ?
    C4 N4 C6 C5 . . . . 1.1(9) ?
loop_
    _geom_hbond_atom_site_label_D
    _geom_hbond_atom_site_label_H
    _geom_hbond_atom_site_label_A
    _geom_hbond_site_symmetry_A
    _geom_hbond_distance_DH
    _geom_hbond_distance_HA
    _geom_hbond_distance_DA
    _geom_hbond_angle_DHA
    _geom_hbond_publ_flag
    N2 H2A Cl1 1_655 0.86 2.27 3.092(5) 159.8 Y
    N4 H4 Cl1 . 0.86 2.52 3.305(6) 152.8 Y
    N2 H2A S1 6_665 0.86 3.36 3.782(6) 112.9 y
    N4 H4 S1 5_445 0.86 3.38 3.818(6) 114.2 y
data_global
_journal_date_recd_electronic     2009-10-26
_journal_date_accepted     2009-10-27
_journal_name_full     'Acta Crystallographica, Section E'
_journal_year     2009
_journal_volume     65
_journal_issue     11
_journal_page_first     m1488
_journal_page_last     m1489
_journal_paper_category     QM
_journal_coeditor_code     NG2677
_publ_contact_author_name     'Miao-Li Zhu'
_publ_contact_author_address
;
Institute of Molecular Science,
Key Laboratory of Chemical Biology and Molecular
Engineering of the Education Ministry,
Shanxi University,
Taiyuan, Shanxi 030006,
People's Republic of China
;
_publ_contact_author_email     'miaoli@sxu.edu.cn'
_publ_contact_author_fax     '++86-351-7011022'
_publ_contact_author_phone     '++86-351-7017974'
_publ_section_title
;\
Bis(2,2'-bi-1<i>H</i>-imidazole-\k^2^<i>N</i>^3^,<i>N</i>^3'^)(thiocyanato-\
\k<i>N</i>)copper(II) chloride
;
loop_
    _publ_author_name
    _publ_author_footnote
    _publ_author_address
    'Ma, Qi' .
;
College of Chemistry and Chemical Engineering
Shanxi Datong University,
Datong, Shanxi 037009,
People's Republic of China
;
    'Meng, Shuang-Ming' .
;
College of Chemistry and Chemical Engineering
Shanxi Datong University,
Datong, Shanxi 037009,
People's Republic of China
;
    'Feng, Feng' .
;
College of Chemistry and Chemical Engineering
Shanxi Datong University,
Datong, Shanxi 037009,
People's Republic of China
;
    'Lu, Li-Ping' .
;
Institute of Molecular Science,
Key Laboratory of Chemical Biology and Molecular
Engineering of the Education Ministry,
Shanxi University,
Taiyuan, Shanxi 030006,
People's Republic of China
;
    'Zhu, Miao-Li' .
;
Institute of Molecular Science,
Key Laboratory of Chemical Biology and Molecular
Engineering of the Education Ministry,
Shanxi University,
Taiyuan, Shanxi 030006,
People's Republic of China
;
