# Supplementary material for: Bis(2,2′-bi-1H-imidazole-κ2 N 3,N 3′)(thio­cyanato-κN)copper(II) chloride
Source: Acta Crystallogr Sect E Struct Rep Online. 2009 Oct 31;65(Pt 11):m1488–9. doi: 10.1107/S1600536809044717 (PMC2971028; doi:10.1107/S1600536809044717)
Supplement: Supplementary file 2 [file e-65-m1488-Isup2.hkl]

# 
# h,k,l, Fc-squared, Fo-squared, sigma(Fo-squared) and status flag 
# 
data_I
_shelx_title ' MQ-36 in Cmc2(1)' 
_shelx_refln_list_code          4 
_shelx_F_calc_maximum      329.61 
_exptl_crystal_F_000       860.00 
_reflns_d_resolution_high  0.8406 
 
loop_ 
 _symmetry_equiv_pos_as_xyz 
 'x, y, z' 
 '-x, -y, z+1/2' 
 'x, -y, z+1/2' 
 '-x, y, z' 
 'x+1/2, y+1/2, z' 
 '-x+1/2, -y+1/2, z+1/2' 
 'x+1/2, -y+1/2, z+1/2' 
 '-x+1/2, y+1/2, z' 
 
_cell_length_a    12.9000 
_cell_length_b     9.4420 
_cell_length_c    12.8880 
_cell_angle_alpha  90.000 
_cell_angle_beta   90.000 
_cell_angle_gamma  90.000 
 
_shelx_F_squared_multiplier     1.000 
 
loop_ 
 _refln_index_h 
 _refln_index_k 
 _refln_index_l 
 _refln_F_squared_calc 
 _refln_F_squared_meas 
 _refln_F_squared_sigma 
 _refln_observed_status 
   5   3 -13      387.96      503.81    144.10 o 
   7   3 -13      117.32       91.30     56.10 o 
   4   4 -13      243.36      275.01    102.30 o 
   6   4 -13       95.52      112.20     41.80 o 
   3   5 -13       33.26       47.30     31.90 o 
   9   1 -12      631.69      674.32    180.40 o 
   6   2 -12      124.64       88.00     59.40 o 
   8   2 -12      302.02      249.71     93.50 o 
   3   3 -12      145.04      133.10     58.30 o 
   5   3 -12      363.71      374.01    123.20 o 
   7   3 -12      163.45      183.70     80.30 o 
   2   4 -12      520.68      588.51    134.20 o 
   4   4 -12      353.12      309.11    107.80 o 
   6   4 -12      194.65      247.51     94.60 o 
   3   5 -12      746.72      745.82    155.10 o 
   5   5 -12      833.00      820.62    178.20 o 
   4   6 -12      277.25      331.11     99.00 o 
   7   1 -11      324.31      273.91    100.10 o 
   9   1 -11       82.72       97.90     38.50 o 
   4   2 -11      500.66      504.91    137.50 o 
   6   2 -11      675.34      541.21    147.40 o 
   8   2 -11     1368.73     1032.92    210.10 o 
  10   2 -11      199.87      217.81     75.90 o 
   1   3 -11     2525.13     2098.85    216.71 o 
   3   3 -11     1976.11     1771.04    210.10 o 
   5   3 -11      789.24      573.11    146.30 o 
   7   3 -11     2367.84     2070.25    260.71 o 
   9   3 -11      984.61      705.12    180.40 o 
   2   4 -11      682.13      651.22    137.50 o 
   6   4 -11      170.44      201.30     81.40 o 
   8   4 -11      102.15       71.50     30.80 o 
   3   5 -11       51.82      114.40     41.80 o 
   5   5 -11      138.56      217.81     77.00 o 
   7   5 -11       39.36      128.70     56.10 o 
   4   6 -11       79.50       71.50     38.50 o 
   6   6 -11        0.43       22.00     27.50 o 
   8   0 -10       69.11      129.80     57.20 o 
  10   0 -10     1006.27     1279.33    202.40 o 
   5   1 -10      593.64      525.81    140.80 o 
   7   1 -10     1740.73     1252.93    190.30 o 
   9   1 -10      848.72      960.32    200.20 o 
  11   1 -10     1124.79     1063.72    216.71 o 
   2   2 -10      295.30      279.41     92.40 o 
   4   2 -10       63.04      107.80     61.60 o 
   6   2 -10       67.30       82.50     50.60 o 
   8   2 -10      660.14      504.91    147.40 o 
  10   2 -10      456.96      540.11    155.10 o 
   1   3 -10      682.09      708.42    133.10 o 
   3   3 -10      751.24      687.52    143.00 o 
   5   3 -10     2297.18     2092.25    236.51 o 
   7   3 -10      197.17      198.00     83.60 o 
   9   3 -10      476.61      607.21    159.50 o 
   0   4 -10      553.65      499.41    104.50 o 
   2   4 -10     1614.97     1508.14    179.30 o 
   4   4 -10      553.28      452.11    126.50 o 
   6   4 -10      560.33      456.51    134.20 o 
   8   4 -10      173.26      184.80     74.80 o 
  10   4 -10      456.92      389.41    121.00 o 
   1   5 -10      791.28      775.52    113.30 o 
   3   5 -10      943.91      926.22    143.00 o 
   5   5 -10      845.04      794.22    165.00 o 
   7   5 -10      379.05      355.31    121.00 o 
   9   5 -10      696.92      768.92    191.40 o 
   2   6 -10     1114.72     1158.33    150.70 o 
   4   6 -10      372.20      339.91    107.80 o 
   6   6 -10      214.30      337.71    116.60 o 
   8   6 -10      105.77      190.30     67.10 o 
   3   7 -10      276.76      261.81     80.30 o 
   5   7 -10      354.40      371.81    112.20 o 
   3   1  -9     2132.91     1846.94    202.40 o 
   5   1  -9     4418.02     3929.29    316.81 o 
   7   1  -9     1204.15     1170.43    178.20 o 
   9   1  -9     1309.48     1196.83    184.80 o 
  11   1  -9      517.48      451.01    132.00 o 
   2   2  -9      676.39      564.31    119.90 o 
   4   2  -9     1327.19     1186.93    163.90 o 
   6   2  -9      353.53      371.81    116.60 o 
   8   2  -9      710.37      814.02    176.00 o 
  10   2  -9      182.93      134.20     68.20 o 
  12   2  -9      696.29      567.61    166.10 o 
   1   3  -9     1721.43     1520.96    253.56 o 
   3   3  -9     1049.93      921.82    136.40 o 
   5   3  -9       52.49       48.40     42.90 o 
   7   3  -9     2537.94     2169.25    248.61 o 
   9   3  -9      502.69      449.91    139.70 o 
  11   3  -9      272.88      316.81    110.00 o 
   0   4  -9     1971.06     2007.55    180.40 o 
   2   4  -9      802.15      701.82    133.10 o 
   4   4  -9      837.86      651.22    137.50 o 
   6   4  -9      618.74      536.81    136.40 o 
   8   4  -9     1681.40     1465.23    209.00 o 
  10   4  -9      478.53      479.61    143.00 o 
   1   5  -9      296.25      368.51     89.10 o 
   3   5  -9       17.20       96.80     50.60 o 
   5   5  -9      155.57      166.10     74.80 o 
   7   5  -9       76.83       89.10     35.20 o 
   9   5  -9      176.17      111.10     57.20 o 
   2   6  -9      440.42      460.91    112.20 o 
   4   6  -9      501.97      561.01    133.10 o 
   6   6  -9      387.20      344.31    105.60 o 
   8   6  -9      772.49      783.22    180.40 o 
   3   7  -9      706.48      788.72    125.40 o 
   5   7  -9     1086.60     1142.93    172.70 o 
   7   7  -9      372.18      375.11    119.90 o 
   4   8  -9      216.98      223.31     69.30 o 
   4   0  -8     4689.29     4353.90    314.61 o 
   6   0  -8     3744.84     3199.97    281.61 o 
   8   0  -8     1746.93     1868.94    222.21 o 
  10   0  -8      548.98      551.11    141.90 o 
  12   0  -8     2417.46     2179.15    259.61 o 
   3   1  -8     5786.62     5228.42    328.91 o 
   5   1  -8     1561.45     1505.94    183.70 o 
   7   1  -8     2364.65     2429.96    249.71 o 
   9   1  -8      248.94      317.52     75.83 o 
  11   1  -8     1640.59     1535.74    148.70 o 
  13   1  -8      541.24      581.91    157.30 o 
   0   2  -8      475.70      584.11     86.90 o 
   2   2  -8      205.67      319.01     84.70 o 
   4   2  -8      465.64      323.41     96.80 o 
   6   2  -8      310.93      262.91     99.00 o 
   8   2  -8       94.58       85.80     49.50 o 
  10   2  -8      264.26      309.11    100.10 o 
  12   2  -8      151.24      123.20     39.60 o 
   1   3  -8       93.88      153.39     31.86 o 
   3   3  -8      242.65      213.40     75.90 o 
   5   3  -8     1068.62      814.02    151.80 o 
   7   3  -8      689.01      521.41    136.40 o 
   9   3  -8      299.56      260.71    103.40 o 
  11   3  -8      118.11      132.00     45.10 o 
   0   4  -8     6522.63     6152.44    331.11 o 
   2   4  -8      465.44      447.71    101.20 o 
   4   4  -8      245.63      221.11     80.30 o 
   6   4  -8      636.32      630.31    140.80 o 
   8   4  -8     2027.72     1622.54    214.51 o 
  10   4  -8      626.59      486.21    135.30 o 
   1   5  -8     4662.64     4147.10    279.41 o 
   3   5  -8     2992.71     2559.76    235.41 o 
   5   5  -8     1827.40     1860.14    212.30 o 
   7   5  -8     3237.37     3030.57    300.31 o 
   9   5  -8     1925.12     1504.84    217.81 o 
  11   5  -8     1072.61     1102.23    215.61 o 
   2   6  -8     4944.54     4078.90    299.21 o 
   4   6  -8      127.76       78.10     42.90 o 
   6   6  -8     1139.91     1014.22    184.80 o 
   8   6  -8      410.07      374.01    121.00 o 
  10   6  -8      357.85      377.31    125.40 o 
   3   7  -8       10.72       35.20     23.10 o 
   5   7  -8        3.77       -5.50     20.90 o 
   7   7  -8      191.67      194.70     81.40 o 
   4   8  -8      384.54      254.11     88.00 o 
   6   8  -8      133.14      149.60     62.70 o 
   1   1  -7     1554.07     1685.24    152.90 o 
   3   1  -7      719.12      784.32    110.00 o 
   5   1  -7     2760.37     2794.07    237.61 o 
   7   1  -7      257.39      284.74     66.03 o 
   9   1  -7      983.25     1023.52    110.06 o 
  11   1  -7      304.54      349.26     76.99 o 
  13   1  -7      497.21      581.03     71.76 o 
   0   2  -7      145.93      135.30     48.40 o 
   2   2  -7     9985.10    10481.04    460.91 o 
   4   2  -7     5322.84     5159.12    323.41 o 
   6   2  -7     4511.93     4438.60    321.21 o 
   8   2  -7      334.41      368.51    111.10 o 
  10   2  -7     3761.13     3620.18    327.81 o 
  12   2  -7     1156.90     1349.73    195.80 o 
   1   3  -7     2785.60     2551.17    129.66 o 
   3   3  -7     6997.52     6725.56    361.91 o 
   5   3  -7      914.05      646.82    129.80 o 
   7   3  -7     3889.41     3328.68    288.21 o 
   9   3  -7      959.32      973.52    180.40 o 
  11   3  -7     2059.52     1822.74    235.41 o 
  13   3  -7      705.28      859.12    190.30 o 
   0   4  -7       61.79      102.30     33.00 o 
   2   4  -7     1259.16     1174.29    188.65 o 
   4   4  -7      282.31      222.21     80.30 o 
   6   4  -7      155.49      146.30     61.60 o 
   8   4  -7      562.60      359.71    110.00 o 
  10   4  -7       24.90       50.60     24.20 o 
  12   4  -7      690.24      656.72    167.20 o 
   1   5  -7     1468.83     1286.56     89.11 o 
   3   5  -7      108.71       95.70     49.50 o 
   5   5  -7      367.65      380.61    108.90 o 
   7   5  -7     1115.59     1020.82    160.60 o 
   9   5  -7      493.83      397.11    125.40 o 
  11   5  -7       69.14       62.70     42.90 o 
   0   6  -7      995.08     1037.32    114.40 o 
   2   6  -7      600.47      573.11    121.00 o 
   4   6  -7       16.93        2.20     16.50 o 
   6   6  -7      381.41      380.61    117.70 o 
   8   6  -7      354.48      292.61     94.60 o 
  10   6  -7      508.00      501.61    149.60 o 
   1   7  -7     1036.26     1014.22    132.00 o 
   3   7  -7     1274.41     1357.43    178.20 o 
   5   7  -7     1118.74     1087.93    169.40 o 
   7   7  -7      560.79      311.31    110.00 o 
   9   7  -7      868.69      887.72    203.50 o 
   2   8  -7     1096.40     1139.63    150.70 o 
   4   8  -7     1252.02     1164.93    176.00 o 
   6   8  -7      582.40      599.51    154.00 o 
   8   8  -7      557.66      755.72    190.30 o 
   3   9  -7       63.40      102.30     45.10 o 
   5   9  -7      131.62       96.80     45.10 o 
   2   0  -6     7502.48     7418.57    357.51 o 
   4   0  -6    10867.52    11092.66    484.01 o 
   6   0  -6     3927.03     3855.59    281.61 o 
   8   0  -6     3841.49     3894.09    302.51 o 
  10   0  -6       58.17      167.20     67.10 o 
  12   0  -6     5524.25     5539.73    414.71 o 
   1   1  -6     4494.84     4586.01    247.51 o 
   3   1  -6     3317.16     2987.67    214.51 o 
   5   1  -6     7864.22     8160.09    293.99 o 
   7   1  -6     3218.81     3097.86    179.23 o 
   9   1  -6     1525.77     1481.45    128.72 o 
  11   1  -6      660.40      722.75    108.04 o 
  13   1  -6     1894.12     1944.85    231.01 o 
   0   2  -6      919.93      928.42     96.80 o 
   2   2  -6     1634.06     1707.24    148.50 o 
   4   2  -6     1664.05     1600.54    159.50 o 
   6   2  -6     1057.38      920.72    130.90 o 
   8   2  -6      920.37      959.22    143.00 o 
  10   2  -6      325.04      363.01    114.40 o 
  12   2  -6      982.28     1117.63    163.90 o 
   1   3  -6     6753.17     6758.45    213.48 o 
   3   3  -6     1178.63     1049.42    123.20 o 
   5   3  -6     2755.40     2521.26    220.01 o 
   7   3  -6     1451.08     1112.13    154.00 o 
   9   3  -6     2945.01     2663.16    264.01 o 
  11   3  -6      474.62      638.01    148.50 o 
  13   3  -6      369.26      361.91    114.40 o 
   0   4  -6    24806.28    24765.98    751.32 o 
   2   4  -6     1011.73      917.31     64.96 o 
   4   4  -6     3459.54     2778.66    234.31 o 
   6   4  -6     1257.93     1097.83    150.70 o 
   8   4  -6     4474.24     4038.19    332.21 o 
  10   4  -6     2196.25     2136.25    249.71 o 
  12   4  -6      178.47      358.62    109.45 o 
   1   5  -6     2540.58     2557.46    129.52 o 
   3   5  -6      575.16      497.21    107.80 o 
   5   5  -6       39.69      111.10     51.70 o 
   7   5  -6     2513.62     2138.45    239.81 o 
   9   5  -6      760.50      618.21    152.90 o 
  11   5  -6      168.06      174.90     62.70 o 
   0   6  -6     2073.74     1991.05    170.50 o 
   2   6  -6     1195.27     1032.92    138.60 o 
   4   6  -6      917.65      897.62    139.70 o 
   6   6  -6      707.68      643.51    150.70 o 
   8   6  -6     1914.11     1783.14    232.11 o 
  10   6  -6      694.28      620.41    159.50 o 
   1   7  -6      193.94      288.21     85.80 o 
   3   7  -6      132.10      149.60     62.70 o 
   5   7  -6      111.21       80.30     44.00 o 
   7   7  -6      480.58      452.11    138.60 o 
   9   7  -6       18.27       73.70     23.10 o 
   2   8  -6     1201.19     1178.13    163.90 o 
   4   8  -6      340.02      468.61    132.00 o 
   6   8  -6      372.19      385.01    133.10 o 
   8   8  -6      190.99      179.30     72.60 o 
   3   9  -6      754.61      964.72    184.80 o 
   5   9  -6      929.92     1135.23    218.91 o 
   1   1  -5     2159.53     2066.95    148.50 o 
   3   1  -5     3690.47     3388.08    213.40 o 
   5   1  -5     6689.84     6812.02    179.80 o 
   7   1  -5      362.19      356.58     35.68 o 
   9   1  -5     1708.34     1763.44    107.25 o 
  11   1  -5     1203.04     1132.35     87.65 o 
  13   1  -5      588.19      597.31    135.30 o 
   0   2  -5     6670.33     6556.15    273.91 o 
   2   2  -5     4023.97     3905.95    137.96 o 
   4   2  -5     4901.30     4571.11    132.99 o 
   6   2  -5     4647.16     4542.01    294.81 o 
   8   2  -5     2437.79     2140.65    213.40 o 
  10   2  -5     1669.55     1604.94    195.80 o 
  12   2  -5      998.24     1015.60    108.04 o 
  14   2  -5     1246.87     1362.93    181.50 o 
   1   3  -5     2069.78     1917.94     93.82 o 
   3   3  -5     8963.00     8909.59    226.70 o 
   5   3  -5     4348.02     4074.49    270.61 o 
   7   3  -5     2800.82     2625.76    234.31 o 
   9   3  -5      602.74      565.41    133.10 o 
  11   3  -5     2146.54     2045.83    146.95 o 
  13   3  -5      962.66      915.22    144.10 o 
   0   4  -5    10402.69    11053.06    421.31 o 
   2   4  -5     7684.25     7502.78    221.41 o 
   4   4  -5     2129.46     2215.45    199.10 o 
   6   4  -5     2350.52     2159.35    215.61 o 
   8   4  -5     1916.96     1505.94    193.60 o 
  10   4  -5     1284.69     1216.63    176.00 o 
  12   4  -5     1041.25     1040.31    100.69 o 
   1   5  -5      242.70      241.96     32.67 o 
   3   5  -5       80.47      154.00     49.50 o 
   5   5  -5     1560.74     1574.14    187.00 o 
   7   5  -5      356.98      325.61    110.00 o 
   9   5  -5      389.68      359.71    114.40 o 
  11   5  -5       17.44       88.99     30.80 o 
   0   6  -5     4885.73     5210.82    299.21 o 
   2   6  -5     3370.06     3016.27    247.51 o 
   4   6  -5     1723.56     1741.34    200.20 o 
   6   6  -5     2260.14     2109.85    239.81 o 
   8   6  -5     2675.89     2174.75    257.41 o 
  10   6  -5     1268.96     1175.93    187.00 o 
   1   7  -5     1774.66     1749.04    183.70 o 
   3   7  -5     1369.26     1081.33    155.10 o 
   5   7  -5      522.31      624.81    148.50 o 
   7   7  -5     1851.02     1739.14    233.21 o 
   9   7  -5      607.38      488.41    144.10 o 
   2   8  -5     2189.73     1949.25    217.81 o 
   4   8  -5      439.38      448.81    128.70 o 
   6   8  -5      811.45      748.02    171.60 o 
   8   8  -5      288.64      256.31     94.60 o 
   3   9  -5      235.97      324.51    103.40 o 
   5   9  -5       73.45       99.00     42.90 o 
   7   9  -5      345.36      474.11    151.80 o 
   4  10  -5      173.39      222.21     72.60 o 
   4   0  -4    18604.56    18711.44    614.91 o 
   6   0  -4    15566.39    15794.36    399.78 o 
   8   0  -4     2005.42     1801.69    118.73 o 
  10   0  -4    11162.45    10199.09   1001.02 o 
  12   0  -4     3426.13     3465.53    207.47 o 
   3   1  -4      243.02      302.51     63.80 o 
   5   1  -4     5221.96     5300.09    148.60 o 
   7   1  -4      139.87      230.11     24.85 o 
   9   1  -4     1006.10     1111.99     66.31 o 
  11   1  -4      183.94      245.48     44.44 o 
  13   1  -4      879.98      914.42     94.43 o 
   0   2  -4    26178.39    28402.66    751.32 o 
   2   2  -4     1584.01     1471.83    119.90 o 
   4   2  -4      175.32      184.80     55.00 o 
   6   2  -4       15.79       42.90     28.60 o 
   8   2  -4      318.36      458.77     43.66 o 
  10   2  -4     2322.89     2231.01    103.60 o 
  12   2  -4     1455.83     1336.21    128.27 o 
  14   2  -4      251.41      300.74     43.39 o 
   1   3  -4     1721.43     1901.61     87.72 o 
   3   3  -4      890.99      968.75     39.24 o 
   5   3  -4      792.10      890.56     60.30 o 
   7   3  -4      574.43      493.91    112.20 o 
   9   3  -4      403.93      399.31    110.00 o 
  11   3  -4       15.09       48.21     17.29 o 
  13   3  -4      135.56      146.97     39.45 o 
   0   4  -4     5217.28     4756.51    243.11 o 
   2   4  -4     5102.66     5406.24    138.98 o 
   4   4  -4     5800.71     5710.55    192.38 o 
   6   4  -4     4213.88     4163.60    305.81 o 
   8   4  -4     1024.12     1145.13    159.50 o 
  10   4  -4     4629.32     4534.09    249.71 o 
  12   4  -4      445.65      413.50     71.95 o 
   1   5  -4     3509.75     3597.05    153.16 o 
   3   5  -4     9100.69     9334.14    279.05 o 
   5   5  -4     1410.53     1453.13    174.90 o 
   7   5  -4     4422.60     4183.40    331.11 o 
   9   5  -4     1271.56     1167.13    172.70 o 
  11   5  -4     2653.43     2694.22    187.69 o 
  13   5  -4      781.18      768.22     90.25 o 
   0   6  -4     5691.41     6086.44    323.41 o 
   2   6  -4      872.79      903.81     53.81 o 
   4   6  -4     1131.96      968.02    143.00 o 
   6   6  -4      728.69      596.21    141.90 o 
   8   6  -4     2234.95     1989.95    240.91 o 
  10   6  -4      375.32      442.51     85.52 o 
  12   6  -4      405.98      444.86     81.15 o 
   1   7  -4      245.04      241.61     34.10 o 
   3   7  -4      200.64      160.60     72.60 o 
   5   7  -4     1821.28     1674.24    210.10 o 
   7   7  -4      264.82      211.20     75.90 o 
   9   7  -4      133.89      126.60     36.34 o 
  11   7  -4       80.38      146.14     31.68 o 
   0   8  -4      190.91      272.81     78.10 o 
   2   8  -4     1828.44     1631.34    196.90 o 
   4   8  -4      108.10      145.20     68.20 o 
   6   8  -4      840.07      888.82    182.60 o 
   8   8  -4      773.34      777.25    124.27 o 
  10   8  -4       44.35      150.06     87.45 o 
   1   9  -4      221.48      229.91     71.50 o 
   3   9  -4      535.78      568.71    148.50 o 
   5   9  -4      340.10      380.61    122.10 o 
   7   9  -4       43.89      100.25     27.55 o 
   2  10  -4     1175.97     1254.03    180.40 o 
   4  10  -4     1124.09     1058.22    209.00 o 
   5   1  -3     1260.11     1240.99     55.10 o 
   7   1  -3     6530.09     6437.26    162.45 o 
   9   1  -3     2566.73     2441.67    105.75 o 
  11   1  -3      694.02      698.17     52.67 o 
  13   1  -3      328.24      377.66     44.90 o 
   4   2  -3    24698.19    26582.69    536.85 o 
   6   2  -3     9241.41     9112.59    231.21 o 
   8   2  -3    16106.01    16034.84    442.26 o 
  10   2  -3     4186.26     4163.69    129.29 o 
  12   2  -3     3574.07     3376.43    216.95 o 
  14   2  -3     3501.00     3451.88    355.31 o 
   1   3  -3     9495.31     9555.44    235.40 o 
   3   3  -3     1887.88     1693.14     54.75 o 
   5   3  -3     7639.87     8144.49    244.74 o 
   7   3  -3     2814.47     2649.84    231.56 o 
   9   3  -3     2751.78     2750.49    115.39 o 
  11   3  -3      584.12      552.67     61.67 o 
  13   3  -3     1497.47     1430.42    140.27 o 
   0   4  -3      814.05      842.62     85.80 o 
   2   4  -3     2247.89     2408.66     84.70 o 
   4   4  -3     1634.30     1621.54     58.65 o 
   6   4  -3     1110.85     1212.10    101.20 o 
   8   4  -3      893.18      894.32    135.30 o 
  10   4  -3      507.30      581.74     90.22 o 
  12   4  -3     1114.83     1060.71     89.24 o 
  14   4  -3      160.77      235.83     49.67 o 
   1   5  -3      520.96      651.97     56.99 o 
   3   5  -3      560.13      730.65     43.77 o 
   5   5  -3     1645.05     1816.66    111.92 o 
   7   5  -3      317.46      448.81    117.70 o 
   9   5  -3      472.62      480.07     87.65 o 
  11   5  -3      119.38      169.16     39.14 o 
  13   5  -3       67.62      264.61     99.00 o 
   2   6  -3     1842.64     1855.49    116.00 o 
   4   6  -3     2861.28     2806.49    150.80 o 
   6   6  -3     1105.19     1023.02    155.10 o 
   8   6  -3     1515.56     1344.84    126.71 o 
  10   6  -3      440.50      519.26     92.66 o 
  12   6  -3     1197.48     1109.04    140.25 o 
   1   7  -3     1199.24     1163.83    146.30 o 
   3   7  -3      850.46      851.42    157.30 o 
   5   7  -3      181.57      168.30     73.70 o 
   7   7  -3     2023.92     1744.64    223.31 o 
   9   7  -3      220.39      264.41     63.27 o 
  11   7  -3      237.31      279.15     66.42 o 
   2   8  -3     1691.07     1745.74    207.90 o 
   4   8  -3     1392.00     1310.13    184.80 o 
   6   8  -3     1312.31     1332.13    196.90 o 
   8   8  -3     1361.63     1290.47    158.31 o 
  10   8  -3      575.43      562.06    102.67 o 
   1   9  -3      360.52      496.11    138.60 o 
   3   9  -3       46.82       67.10     26.40 o 
   5   9  -3      259.51      311.27     67.80 o 
   7   9  -3       38.00       32.66     16.51 o 
   2  10  -3      795.09      828.32    176.00 o 
   4  10  -3      216.67      238.02     70.95 o 
   6  10  -3      159.94      170.25     47.04 o 
   6   0  -2     5543.67     5347.32    190.17 o 
   8   0  -2     3272.75     3214.81    118.81 o 
  10   0  -2     9257.03     9183.16    329.46 o 
  12   0  -2       85.39       38.50     25.30 o 
  14   0  -2     2493.24     2839.17    300.31 o 
   5   1  -2     9220.51     9761.91    214.49 o 
   7   1  -2      853.71      799.62     34.97 o 
   9   1  -2     2640.85     2618.73     91.43 o 
  11   1  -2     1504.41     1607.03    106.43 o 
  13   1  -2      374.86      464.55     87.30 o 
  15   1  -2      521.76      610.51    150.70 o 
   4   2  -2     4816.83     4772.38    133.98 o 
   6   2  -2     3664.08     3768.14     87.97 o 
   8   2  -2     1903.30     1930.02     76.46 o 
  10   2  -2     1068.97     1031.07     65.29 o 
  12   2  -2     2838.12     2789.48    154.17 o 
  14   2  -2      384.69      389.41    125.40 o 
   3   3  -2     1691.25     1637.46     84.04 o 
   5   3  -2     2633.60     2773.80    196.90 o 
   7   3  -2      628.99      700.06     56.36 o 
   9   3  -2      972.51      984.86     64.71 o 
  11   3  -2      725.62      826.32     59.56 o 
  13   3  -2      263.13      311.29     80.85 o 
   2   4  -2    18554.78    18925.94    610.51 o 
   4   4  -2    12838.54    13074.05    349.52 o 
   6   4  -2    10517.74    10633.59    328.43 o 
   8   4  -2     3122.89     2946.16    135.37 o 
  10   4  -2     3273.45     3289.65    139.41 o 
  12   4  -2     4027.47     4009.78    189.64 o 
  14   4  -2     1748.24     1726.98    160.93 o 
   3   5  -2     2528.80     2369.46    166.10 o 
   5   5  -2     1309.67     1361.86     98.54 o 
   7   5  -2      836.41      915.50     67.15 o 
   9   5  -2       78.34       88.33     38.50 o 
  11   5  -2      691.79      731.69     85.79 o 
  13   5  -2      271.50      436.64    102.85 o 
   2   6  -2     2544.23     2613.66    195.80 o 
   4   6  -2     2173.31     2184.65    176.00 o 
   6   6  -2     1631.31     1647.57    119.97 o 
   8   6  -2     1010.43      942.75    110.06 o 
  10   6  -2     2056.10     1819.62    151.32 o 
  12   6  -2      906.52      983.23    128.70 o 
   3   7  -2      751.64     1115.43    115.50 o 
   5   7  -2     1780.61     1891.51    185.35 o 
   7   7  -2      736.42      693.62    107.56 o 
   9   7  -2      805.48      725.79    112.14 o 
  11   7  -2      343.50      370.27     83.01 o 
   2   8  -2     1775.06     2060.35    194.70 o 
   4   8  -2      846.98      784.32    152.90 o 
   6   8  -2      997.03     1099.51    117.29 o 
   8   8  -2     1475.02     1435.15    187.55 o 
  10   8  -2      488.60      447.61     90.63 o 
   1   9  -2     1081.09     1059.32    141.90 o 
   3   9  -2     1154.30     1128.63    156.20 o 
   5   9  -2      157.08      160.63     59.40 o 
   7   9  -2     1490.67     1325.37    137.98 o 
   2  10  -2     1095.10      997.72    143.00 o 
   4  10  -2      337.16      295.92     68.68 o 
   6  10  -2      490.81      432.85     89.90 o 
   5   1  -1     5765.99     6139.41    142.18 o 
   7   1  -1     1374.18     1335.45     46.17 o 
   9   1  -1     1585.46     1582.00     67.65 o 
  11   1  -1      984.30      988.60     61.34 o 
  13   1  -1      117.87      169.72     50.06 o 
  15   1  -1      328.74      308.01     70.13 o 
   4   2  -1    14417.36    14540.07    359.47 o 
   6   2  -1    11993.32    11869.66    183.12 o 
   8   2  -1     3201.08     2997.20     96.04 o 
  10   2  -1    11522.18    11610.64    269.32 o 
  12   2  -1     1117.68     1275.74     76.14 o 
  14   2  -1     2797.23     2981.74    224.60 o 
   3   3  -1      787.59      866.82     80.30 o 
   5   3  -1     7516.14     7877.35    210.98 o 
   7   3  -1      622.60      678.96     52.94 o 
   9   3  -1     1474.30     1544.27     83.54 o 
  11   3  -1      492.43      557.29     49.23 o 
  13   3  -1      912.48     1076.22     69.01 o 
   2   4  -1     3681.84     3817.09    215.61 o 
   4   4  -1     2909.81     2814.97    187.00 o 
   6   4  -1     1729.60     1751.77     95.77 o 
   8   4  -1      817.38      934.11     64.56 o 
  10   4  -1     1915.20     1799.53     99.17 o 
  12   4  -1      802.94      867.21     64.94 o 
  14   4  -1      348.62      590.72    141.57 o 
   3   5  -1      371.64      551.11     71.50 o 
   5   5  -1      896.59      975.38    161.70 o 
   7   5  -1      191.18      351.71     45.06 o 
   9   5  -1      237.46      251.94     48.54 o 
  11   5  -1      196.90      236.28     46.37 o 
  13   5  -1      140.77      306.76     52.34 o 
   2   6  -1     8504.42     8486.70    421.31 o 
   4   6  -1     6078.99     5797.76    239.14 o 
   6   6  -1     5001.64     4681.15    220.49 o 
   8   6  -1     1660.78     1795.88    114.06 o 
  10   6  -1     1414.82     1554.20    286.56 o 
  12   6  -1     2562.11     2606.02    183.38 o 
   3   7  -1     3885.69     3893.75    197.12 o 
   5   7  -1      156.97      158.59     45.40 o 
   7   7  -1     1475.16     1423.54    100.36 o 
   9   7  -1      200.77      208.93     53.12 o 
  11   7  -1     1067.69     1098.99    109.76 o 
   2   8  -1     1617.44     1639.45    125.21 o 
   4   8  -1     1229.79     1261.90    110.38 o 
   6   8  -1     1136.34      921.82    173.80 o 
   8   8  -1     2415.50     1878.46    162.17 o 
  10   8  -1      491.37      498.95     98.00 o 
   1   9  -1      249.28      210.23     56.72 o 
   3   9  -1      325.67      448.35     61.63 o 
   5   9  -1     1015.69     1204.53    167.20 o 
   7   9  -1        3.08        9.90     34.65 o 
   9   9  -1      242.91      225.90     61.39 o 
   2  10  -1      524.43      496.65     65.73 o 
   4  10  -1       36.64       23.10     31.90 o 
   6  10  -1      187.69      217.57     57.51 o 
   6   0   0    18974.22    19366.33    337.85 o 
   8   0   0    46868.82    49089.35    820.52 o 
  10   0   0    18714.21    19101.23    384.23 o 
  12   0   0     1653.74     1620.34    207.90 o 
  14   0   0    10236.84    10431.54    653.42 o 
   5   1   0      414.68      459.77     24.96 o 
   7   1   0     3054.84     3165.48     76.05 o 
   9   1   0     3164.56     3158.99     99.36 o 
  11   1   0      491.65      430.48     38.02 o 
  13   1   0       18.29       40.60     22.16 o 
  15   1   0      484.60      535.53    106.12 o 
   0   2   0       48.47       -4.40      9.90 o 
   2   2   0       33.25       10.19      9.93 o 
   4   2   0        1.17       20.93      9.33 o 
   6   2   0       40.90      115.85     18.33 o 
   8   2   0        3.21       40.77      9.98 o 
  10   2   0       26.70      103.38     23.50 o 
  12   2   0        8.22       18.98     18.47 o 
  14   2   0        0.80       74.67     19.82 o 
   1   3   0      676.98       12.58      8.33 o 
   3   3   0      310.73      289.71     20.78 o 
   5   3   0     1596.08     1670.68     86.66 o 
   7   3   0     2490.46     2742.52    107.82 o 
   9   3   0       87.72       87.47     20.28 o 
  11   3   0       25.27       63.21     12.18 o 
  13   3   0       10.43       62.71     24.63 o 
   2   4   0    10147.00    10112.01    238.66 o 
   4   4   0    12920.79    14348.04    447.61 o 
   6   4   0     5688.59     5162.44    182.80 o 
   8   4   0     4941.46     4757.87    161.20 o 
  10   4   0      258.89      339.15     50.01 o 
  12   4   0     6304.88     6593.63    225.30 o 
  14   4   0      948.92     1068.18     89.21 o 
   1   5   0     4670.52     4637.71    166.58 o 
   3   5   0     2733.08     2518.22     96.07 o 
   5   5   0    10222.78    10388.31    333.11 o 
   7   5   0     1927.68     1754.73    186.45 o 
   9   5   0     1462.95     1452.79     89.42 o 
  11   5   0      450.14      417.37     57.32 o 
  13   5   0     2580.61     2615.71    156.60 o 
   0   6   0     1526.66     1392.63    130.90 o 
   2   6   0     2629.16     2726.86    112.13 o 
   4   6   0     2246.60     2243.29    142.60 o 
   6   6   0     1864.89     1777.64    178.20 o 
   8   6   0      927.26      968.35     99.55 o 
  10   6   0      824.43      830.78     75.97 o 
  12   6   0      654.54      630.44     78.62 o 
   1   7   0      129.16      239.40     44.01 o 
   3   7   0      978.47      894.24     88.28 o 
   5   7   0      192.45      225.83     57.48 o 
   7   7   0      143.48      167.02     46.97 o 
   9   7   0      169.65      237.86     43.10 o 
  11   7   0      293.67      253.70     48.34 o 
   0   8   0     1379.22     1354.13    144.10 o 
   2   8   0      501.92      547.18    109.45 o 
   4   8   0      772.91      752.30     91.98 o 
   6   8   0      145.87      178.14     48.63 o 
   8   8   0      695.91      857.59    101.83 o 
  10   8   0      600.98      493.17     94.22 o 
   1   9   0      169.50      208.43     53.91 o 
   3   9   0        5.24       17.68     16.11 o 
   5   9   0      866.09      885.82     98.24 o 
   7   9   0     1017.23      771.12    162.80 o 
   9   9   0        4.44       67.23     21.08 o 
   2  10   0      982.64     1252.05    113.49 o 
   4  10   0      244.53      371.85     56.29 o 
   6  10   0      747.70      661.12    144.10 o 
   1  11   0      273.91      387.21     66.00 o 
   3  11   0      147.90      290.41     85.80 o 
   1   1   1     5056.79     4773.01    185.90 o 
   5   1   1     6572.25     7037.27    130.21 o 
   7   1   1     1396.45     1259.28     44.67 o 
   9   1   1     1794.48     1846.93     70.34 o 
  11   1   1     1248.71     1242.83     85.65 o 
  13   1   1      220.33      239.75     64.50 o 
  15   1   1      392.58      403.71     89.00 o 
   0   2   1    16042.69     4013.11   8805.71 o 
   2   2   1    17597.66    18527.37    707.87 o 
   4   2   1    14805.04    15529.21    285.95 o 
   6   2   1    12233.03    12223.34    215.71 o 
   8   2   1     3235.81     2965.54    113.14 o 
  10   2   1    11618.18    11739.71    274.25 o 
  12   2   1     1221.72     1292.69     94.83 o 
  14   2   1     2842.65     3028.13    232.53 o 
   1   3   1     1387.49      427.14    315.23 o 
   3   3   1      718.70      669.40     35.80 o 
   5   3   1     7246.54     7648.90    142.35 o 
   7   3   1      357.06      413.57     50.61 o 
   9   3   1     1303.85     1295.11     77.25 o 
  11   3   1      497.97      609.86     96.22 o 
  13   3   1      698.35      755.95     75.13 o 
   0   4   1     1625.62     1543.34    114.40 o 
   2   4   1     4064.33     4125.54     91.23 o 
   4   4   1     3088.02     2960.68     65.41 o 
   6   4   1     1895.65     2068.21    110.48 o 
   8   4   1      785.36      778.15     72.71 o 
  10   4   1     2206.27     2220.64    113.33 o 
  12   4   1      787.49      831.76     68.57 o 
  14   4   1      390.72      520.37     67.92 o 
   1   5   1      489.57      579.81     35.96 o 
   3   5   1      364.09      447.55     25.36 o 
   5   5   1      883.33      919.48     85.11 o 
   7   5   1      185.17      285.36     53.44 o 
   9   5   1      218.64      244.38     51.95 o 
  11   5   1      191.99      262.07     45.16 o 
  13   5   1      135.96      125.50     20.22 o 
   0   6   1     1170.34     1028.52     77.78 o 
   2   6   1     8750.13     9332.28    176.71 o 
   4   6   1     6273.43     6001.60    251.56 o 
   6   6   1     5162.74     4993.57    238.00 o 
   8   6   1     1824.46     1767.91    140.98 o 
  10   6   1     1557.30     1531.29    108.35 o 
  12   6   1     2652.04     2454.92    134.93 o 
   1   7   1      390.85      484.92     45.83 o 
   3   7   1     3774.26     3712.75    214.50 o 
   5   7   1      150.78      143.05     45.89 o 
   7   7   1     1362.77     1379.47    123.49 o 
   9   7   1       92.48      147.87     35.92 o 
  11   7   1     1023.92     1011.64     85.35 o 
   0   8   1     3792.96     4139.40    259.61 o 
   2   8   1     1612.17     1537.70    124.19 o 
   4   8   1     1139.17     1211.50    111.10 o 
   6   8   1     1070.93      958.16    106.32 o 
   8   8   1     2117.10     1824.57    148.83 o 
  10   8   1      515.89      603.95     74.95 o 
   1   9   1      239.87      254.51     60.02 o 
   3   9   1      386.97      424.98     78.81 o 
   5   9   1     1038.25     1146.10    111.20 o 
   7   9   1        0.50       83.66     17.44 o 
   9   9   1      242.25      185.90     84.70 o 
   0  10   1      609.62      770.02    180.40 o 
   2  10   1      511.15      571.21     70.84 o 
   4  10   1       21.58       68.46     18.49 o 
   6  10   1      174.03      328.17     96.80 o 
   1  11   1      191.34      198.00     78.10 o 
   6   0   2     5483.35     5306.83    118.96 o 
   8   0   2     3270.11     3311.33    119.61 o 
  10   0   2     9486.57     9296.36    311.31 o 
  12   0   2        2.72       22.00     25.30 o 
  14   0   2     2578.02     2597.16    302.51 o 
   5   1   2     8139.96     8751.19    116.79 o 
   7   1   2     1002.98      957.58     41.20 o 
   9   1   2     2494.28     2358.15     84.14 o 
  11   1   2     1229.07     1266.40     90.16 o 
  13   1   2      223.38      282.19     75.80 o 
  15   1   2      458.70      499.39    112.50 o 
   0   2   2    41347.30    41747.07    937.22 o 
   2   2   2    22878.71    25196.58    373.18 o 
   4   2   2     4644.39     4702.91    100.89 o 
   6   2   2     3506.25     3670.97     95.44 o 
   8   2   2     2047.51     1975.82     80.90 o 
  10   2   2     1114.56     1098.32     70.69 o 
  12   2   2     2660.69     2388.66    140.37 o 
  14   2   2      432.48      429.24     94.43 o 
   1   3   2     1335.49     1362.07     55.95 o 
   3   3   2     1433.40     1392.14     38.22 o 
   5   3   2     2764.89     2997.60     89.66 o 
   7   3   2      487.61      571.44     35.05 o 
   9   3   2      877.20      825.20     73.28 o 
  11   3   2      597.65      647.68     56.58 o 
  13   3   2      334.35      373.07     63.90 o 
   0   4   2     1532.96     1187.73     70.46 o 
   2   4   2    18677.61    19076.79    305.13 o 
   4   4   2    12800.75    12934.96    224.27 o 
   6   4   2    10621.56    10575.54    245.03 o 
   8   4   2     3111.55     2997.92    150.20 o 
  10   4   2     3261.11     3140.28    138.99 o 
  12   4   2     4052.32     3963.48    167.60 o 
  14   4   2     1774.39     1763.40    128.63 o 
   1   5   2       45.74       62.54     11.50 o 
   3   5   2     2139.86     1913.34     62.37 o 
   5   5   2     1551.62     1560.44     94.77 o 
   7   5   2      526.91      663.17     79.35 o 
   9   5   2      217.57      214.99     46.48 o 
  11   5   2      512.55      555.47     69.02 o 
  13   5   2      294.89      421.98     44.83 o 
   0   6   2     1745.29     1802.02    106.15 o 
   2   6   2     2470.11     2419.48     79.94 o 
   4   6   2     2212.36     2213.57    118.08 o 
   6   6   2     1685.17     1638.53    106.66 o 
   8   6   2     1174.29     1109.75    112.60 o 
  10   6   2     1793.76     1912.73    133.21 o 
  12   6   2     1061.13      949.31     74.99 o 
   1   7   2     1447.98     1552.90     78.95 o 
   3   7   2      736.82      764.61     66.64 o 
   5   7   2     1863.12     1774.15    113.83 o 
   7   7   2      693.36      686.03     91.37 o 
   9   7   2      810.15      713.33     98.54 o 
  11   7   2      338.29      417.52     69.63 o 
   0   8   2     2111.31     2270.88    132.24 o 
   2   8   2     1817.70     1956.82    115.14 o 
   4   8   2      838.25      724.45    106.49 o 
   6   8   2     1042.21     1025.67    113.51 o 
   8   8   2     1553.67     1650.90    146.36 o 
  10   8   2      510.08      598.97    106.71 o 
   1   9   2     1034.08     1036.92     77.78 o 
   3   9   2     1224.58     1144.18    112.14 o 
   5   9   2       80.14       82.10     28.08 o 
   7   9   2     1518.98     1415.70    132.61 o 
   0  10   2     1544.42     1283.73    183.70 o 
   2  10   2      986.39      892.15    114.95 o 
   4  10   2      431.29      407.29     87.02 o 
   6  10   2      469.33      572.31     72.63 o 
   1  11   2      225.58      290.42     80.50 o 
   5   1   3     1285.76     1339.93     43.46 o 
   7   1   3     5856.80     5918.21    101.88 o 
   9   1   3     2354.18     2171.08     81.98 o 
  11   1   3      549.28      646.23     99.68 o 
  13   1   3      219.55      246.72     65.24 o 
   0   2   3   108644.20   110002.56   2327.65 o 
   4   2   3    25494.11    25309.46    437.94 o 
   6   2   3     9585.06     9280.46    143.22 o 
   8   2   3    16468.89    16237.07    266.47 o 
  10   2   3     4360.79     4340.52    154.69 o 
  12   2   3     3841.29     3870.86    188.08 o 
  14   2   3     3649.27     3395.17    256.56 o 
   1   3   3     9936.27     9802.36    226.43 o 
   3   3   3     1975.81     1856.78     50.35 o 
   5   3   3     7406.85     7917.82    158.30 o 
   7   3   3     3051.71     2897.65     92.55 o 
   9   3   3     2926.51     2770.70    145.72 o 
  11   3   3      677.07      707.24     62.11 o 
  13   3   3     1373.23     1334.26    107.77 o 
   0   4   3      965.85      949.16     64.17 o 
   2   4   3     2110.25     2140.45     65.49 o 
   4   4   3     1541.59     1479.65     46.25 o 
   6   4   3     1025.24     1035.64     51.89 o 
   8   4   3      807.90      827.35     64.52 o 
  10   4   3      635.24      701.22    110.83 o 
  12   4   3      969.49      930.89     68.66 o 
  14   4   3      148.77      131.72     21.00 o 
   1   5   3      482.76      589.19     34.19 o 
   3   5   3      590.39      725.59     35.72 o 
   5   5   3     1575.95     1628.23     70.82 o 
   7   5   3      344.22      373.52     53.01 o 
   9   5   3      438.36      446.04     70.61 o 
  11   5   3      126.89      177.88     37.91 o 
  13   5   3       56.74      108.60     20.25 o 
   0   6   3     2077.75     1853.51    110.38 o 
   2   6   3     1751.23     1644.20     73.52 o 
   4   6   3     2743.73     2598.21    104.36 o 
   6   6   3     1006.89      794.72     76.38 o 
   8   6   3     1513.86     1430.17    109.09 o 
  10   6   3      387.03      384.10     69.65 o 
  12   6   3     1170.54     1134.22     84.94 o 
   1   7   3     1122.01     1257.36     58.83 o 
   3   7   3      671.93      738.12     54.02 o 
   5   7   3      325.98      404.52     65.13 o 
   7   7   3     1875.99     1618.57    140.40 o 
   9   7   3      177.09      266.43     67.02 o 
  11   7   3      138.63      151.80     37.34 o 
   0   8   3     2137.99     2001.11    124.36 o 
   2   8   3     1865.49     1933.41     94.17 o 
   4   8   3     1682.71     1546.15    107.34 o 
   6   8   3     1467.46     1208.65     96.09 o 
   8   8   3     1274.61     1151.54    131.25 o 
  10   8   3      677.35      670.00    113.16 o 
   1   9   3      335.12      388.92     57.61 o 
   3   9   3       75.28       93.37     17.02 o 
   5   9   3      269.55      271.71     65.21 o 
   7   9   3       35.79       41.53     20.34 o 
   0  10   3       44.51       56.10     33.00 o 
   2  10   3      806.22      980.37     98.34 o 
   4  10   3      244.54      283.54     68.45 o 
   6  10   3      176.12      385.87    111.65 o 
   4   0   4    19045.75    18932.25    465.31 o 
   6   0   4    16013.46    15923.99    309.47 o 
   8   0   4     2013.18     1844.69     88.57 o 
  10   0   4    11509.95    11283.95    588.51 o 
  12   0   4     3616.93     3433.18    341.01 o 
  14   0   4     2189.23     2240.75    289.31 o 
   3   1   4      137.42      124.95     25.40 o 
   5   1   4     5043.51     5002.30     99.76 o 
   7   1   4       38.73      149.36     15.18 o 
   9   1   4     1032.21     1113.94     57.26 o 
  11   1   4      207.57      277.46     53.21 o 
  13   1   4      712.53      730.49    124.27 o 
   0   2   4    26741.41    29346.04    799.17 o 
   2   2   4     1446.48     1476.50     56.06 o 
   4   2   4      161.89      235.15     18.61 o 
   6   2   4       13.22       28.67      8.54 o 
   8   2   4      378.82      428.90     35.01 o 
  10   2   4     2467.89     2313.48    134.44 o 
  12   2   4     1351.00     1369.82    106.47 o 
  14   2   4      292.45      250.97     59.40 o 
   1   3   4     1557.39     1722.16     51.38 o 
   3   3   4     1036.99     1093.56     40.55 o 
   5   3   4      929.73     1047.25     51.58 o 
   7   3   4      545.91      559.99     39.90 o 
   9   3   4      317.93      416.51     53.66 o 
  11   3   4       34.14       68.84     25.00 o 
  13   3   4      186.90      194.23     37.84 o 
   0   4   4     5569.09     5186.50    177.30 o 
   2   4   4     5576.01     5676.87    121.35 o 
   4   4   4     6264.96     5836.70    139.21 o 
   6   4   4     4611.62     4459.34    125.34 o 
   8   4   4     1202.40     1161.87     78.46 o 
  10   4   4     4891.12     4709.10    212.04 o 
  12   4   4      612.31      664.24     88.17 o 
   1   5   4     3144.98     3149.00     92.94 o 
   3   5   4     8747.80     9032.14    255.36 o 
   5   5   4     1412.38     1230.44     69.80 o 
   7   5   4     3972.92     3841.09    152.79 o 
   9   5   4     1160.47     1150.86     81.96 o 
  11   5   4     2539.22     2555.02    160.05 o 
  13   5   4      619.48      553.79     84.84 o 
   0   6   4     5207.93     5109.70    200.27 o 
   2   6   4      987.86      906.68     46.88 o 
   4   6   4     1183.54     1121.01     67.76 o 
   6   6   4      792.84      708.15     78.03 o 
   8   6   4     1995.66     1771.94    106.51 o 
  10   6   4      389.93      439.97     73.77 o 
  12   6   4      432.84      488.07     82.11 o 
   1   7   4      246.76      319.35     28.81 o 
   3   7   4      212.65      322.95     37.73 o 
   5   7   4     1857.71     1682.89    114.33 o 
   7   7   4      251.94      256.92     54.15 o 
   9   7   4      138.14      134.70     40.98 o 
  11   7   4       86.34      151.63     31.11 o 
   0   8   4      253.19      371.08     72.40 o 
   2   8   4     1896.21     1799.87     93.03 o 
   4   8   4      104.32      145.83     33.21 o 
   6   8   4      875.00      766.29     82.66 o 
   8   8   4      833.20      819.63    107.71 o 
  10   8   4       75.11       75.45     27.41 o 
   1   9   4      135.53      261.06     30.08 o 
   3   9   4      550.86      617.78     68.67 o 
   5   9   4      279.01      300.75     53.89 o 
   7   9   4       33.93       68.20     33.00 o 
   0  10   4      497.47      895.42    217.81 o 
   2  10   4     1152.46     1131.68    109.15 o 
   4  10   4     1100.96      998.76     84.90 o 
   1   1   5     2216.83     2107.06     49.06 o 
   3   1   5     3385.31     3050.73     74.19 o 
   5   1   5     6930.70     6941.33    128.24 o 
   7   1   5      269.84      287.32     21.60 o 
   9   1   5     1684.42     1572.16     72.20 o 
  11   1   5     1074.13      967.86     83.68 o 
  13   1   5      705.58      640.06    120.50 o 
   0   2   5     6659.08     6271.60    129.89 o 
   2   2   5     4069.07     3963.51     85.87 o 
   4   2   5     4951.66     4817.15    100.74 o 
   6   2   5     4724.08     4560.30    101.94 o 
   8   2   5     2455.94     2341.20     90.06 o 
  10   2   5     1743.18     1669.61     93.06 o 
  12   2   5     1016.82      892.97     89.52 o 
  14   2   5     1315.06     1445.44    156.20 o 
   1   3   5     1915.95     1794.62     55.68 o 
   3   3   5     8043.26     8451.39    145.28 o 
   5   3   5     3620.54     3370.58    104.52 o 
   7   3   5     2605.87     2680.26     96.86 o 
   9   3   5      482.25      573.66     63.28 o 
  11   3   5     1807.78     1674.94    122.06 o 
  13   3   5      728.88      668.25     74.47 o 
   0   4   5    11261.75    11878.88    410.77 o 
   2   4   5     7362.01     7283.67    136.37 o 
   4   4   5     2147.28     2149.89     81.84 o 
   6   4   5     2362.58     2198.82     87.77 o 
   8   4   5     2140.25     1855.45    102.81 o 
  10   4   5     1314.37     1301.16     87.88 o 
  12   4   5      973.97      914.78     94.34 o 
   1   5   5      221.79      254.35     25.89 o 
   3   5   5       86.11      163.13     27.83 o 
   5   5   5     1501.28     1541.15     73.71 o 
   7   5   5      380.37      363.81     52.74 o 
   9   5   5      362.00      295.74     48.91 o 
  11   5   5       12.24       95.28     23.77 o 
   0   6   5     5252.88     5288.35    180.72 o 
   2   6   5     3636.97     3545.49    129.70 o 
   4   6   5     1857.06     1804.76     91.53 o 
   6   6   5     2493.74     2352.46    118.93 o 
   8   6   5     2915.15     2685.67    135.40 o 
  10   6   5     1386.60     1324.53     94.12 o 
   1   7   5     1674.92     1688.39    105.07 o 
   3   7   5     1171.00     1203.93     77.79 o 
   5   7   5      596.59      618.74     81.31 o 
   7   7   5     1640.28     1477.14    111.26 o 
   9   7   5      593.68      490.73     79.80 o 
   0   8   5      364.54      408.45     80.34 o 
   2   8   5     1999.42     1737.75     92.53 o 
   4   8   5      530.99      492.26     74.49 o 
   6   8   5      773.31      643.43     84.09 o 
   8   8   5      306.85      315.27     62.79 o 
   1   9   5      263.02      480.80     45.01 o 
   3   9   5      260.18      295.44     36.46 o 
   5   9   5       80.11       93.69     20.32 o 
   7   9   5      397.17      487.13     75.14 o 
   0  10   5       72.04      117.66     58.30 o 
   2  10   5      133.98      167.15     29.84 o 
   4  10   5      187.07      171.64     29.76 o 
   0   0   6     3388.11     3354.89    127.63 o 
   2   0   6     8296.16     8087.75    159.31 o 
   4   0   6    11588.96    11547.05    253.99 o 
   6   0   6     4363.41     4281.81    147.17 o 
   8   0   6     4353.05     4299.22    156.32 o 
  10   0   6      141.21      242.14     52.46 o 
  12   0   6     5998.38     5438.53    452.11 o 
  14   0   6      635.69      534.61    143.00 o 
   1   1   6     4263.36     4071.20     71.52 o 
   3   1   6     3136.56     2882.15     62.88 o 
   5   1   6     8018.85     8399.09    151.60 o 
   7   1   6     2766.84     2747.09     82.64 o 
   9   1   6     1534.95     1522.29     71.97 o 
  11   1   6      597.83      627.78     71.27 o 
  13   1   6     1806.41     1556.27    163.21 o 
   0   2   6     1014.41     1014.75     44.97 o 
   2   2   6     1615.40     1665.87     55.34 o 
   4   2   6     1634.86     1612.49     57.22 o 
   6   2   6     1043.61     1151.28     58.18 o 
   8   2   6      897.28      900.88     60.39 o 
  10   2   6      399.43      514.96     58.83 o 
  12   2   6      925.72      831.06     82.52 o 
   1   3   6     6387.86     6515.15    116.86 o 
   3   3   6     1279.07     1242.58     49.48 o 
   5   3   6     2498.94     2500.64     91.11 o 
   7   3   6     1375.88     1342.76     68.57 o 
   9   3   6     2733.75     2558.49    157.93 o 
  11   3   6      490.97      495.85     60.90 o 
  13   3   6      303.44      378.28     66.78 o 
   0   4   6    25320.17    25247.09    505.17 o 
   2   4   6      736.18      712.72     36.89 o 
   4   4   6     3628.55     3517.95    111.51 o 
   6   4   6     1193.95     1108.74     62.58 o 
   8   4   6     4576.38     4369.64    168.18 o 
  10   4   6     2242.92     2234.11    121.60 o 
  12   4   6      157.59      205.64     40.84 o 
   1   5   6     2633.34     2532.11     88.29 o 
   3   5   6      479.52      468.74     41.01 o 
   5   5   6        0.11       49.78     12.21 o 
   7   5   6     2552.46     2400.60    121.73 o 
   9   5   6      777.01      852.10     79.61 o 
  11   5   6      153.99      166.14     30.43 o 
   0   6   6     2063.25     2037.23    107.90 o 
   2   6   6     1273.93     1194.72     71.57 o 
   4   6   6     1170.44     1188.65     73.64 o 
   6   6   6      805.52      763.94     72.35 o 
   8   6   6     1808.40     1603.97    103.33 o 
  10   6   6      894.35      814.86     81.27 o 
   1   7   6      198.35      368.13     44.42 o 
   3   7   6      149.84      266.35     58.95 o 
   5   7   6      125.79      159.30     38.16 o 
   7   7   6      492.23      536.07     79.82 o 
   9   7   6       14.83       68.36     23.29 o 
   0   8   6       27.94       93.93     31.90 o 
   2   8   6     1254.51     1336.49     81.37 o 
   4   8   6      344.70      507.62     75.38 o 
   6   8   6      383.30      404.58     69.46 o 
   8   8   6      206.89      233.01     63.31 o 
   1   9   6      465.09      628.28     55.47 o 
   3   9   6      641.32      770.82     90.27 o 
   5   9   6      917.02      808.09     86.95 o 
   0  10   6      350.99      442.46     94.60 o 
   2  10   6      362.44      397.36     65.52 o 
   1   1   7     1282.59     1350.06     38.89 o 
   3   1   7      562.44      601.85     33.73 o 
   5   1   7     2668.11     2711.66     82.15 o 
   7   1   7      144.93      204.94     26.75 o 
   9   1   7      799.36      890.79     53.67 o 
  11   1   7      218.98      302.98     29.06 o 
  13   1   7      475.16      531.48     59.28 o 
   0   2   7       56.33       33.57     11.01 o 
   2   2   7    10653.92    11026.58    166.11 o 
   4   2   7     5633.61     5430.08    127.41 o 
   6   2   7     4902.08     4708.97    134.72 o 
   8   2   7      396.88      496.01     44.45 o 
  10   2   7     4080.61     4072.13    136.52 o 
  12   2   7     1310.61     1456.20    114.69 o 
   1   3   7     2713.43     2524.48     69.52 o 
   3   3   7     6860.59     6509.97    134.70 o 
   5   3   7      879.24      759.62     50.12 o 
   7   3   7     3745.02     3362.07    117.74 o 
   9   3   7      972.91     1050.89     74.67 o 
  11   3   7     2041.25     2039.17    113.89 o 
  13   3   7      595.14      731.30     97.25 o 
   0   4   7      121.73      131.68     25.91 o 
   2   4   7     1084.86     1089.44     47.58 o 
   4   4   7      188.92      230.64     35.31 o 
   6   4   7      103.35      231.29     32.09 o 
   8   4   7      484.81      515.56     62.67 o 
  10   4   7       34.03       76.13     23.43 o 
  12   4   7      593.52      554.82     69.51 o 
   1   5   7     1463.49     1363.02     59.94 o 
   3   5   7      118.41      141.68     24.71 o 
   5   5   7      327.41      374.98     33.76 o 
   7   5   7     1150.24     1171.32     81.52 o 
   9   5   7      477.20      456.76     62.80 o 
  11   5   7       63.30       94.07     16.05 o 
   0   6   7     1051.04     1114.64     79.67 o 
   2   6   7      687.17      701.22     57.51 o 
   4   6   7        4.69       39.83     10.23 o 
   6   6   7      453.43      503.70     53.70 o 
   8   6   7      395.82      431.32     61.34 o 
  10   6   7      556.09      599.52     74.81 o 
   1   7   7      924.86     1032.92     61.61 o 
   3   7   7     1219.93     1260.81     79.69 o 
   5   7   7     1140.46     1082.38     92.74 o 
   7   7   7      400.40      351.68     63.73 o 
   9   7   7      835.24      759.02     76.19 o 
   0   8   7      543.48      894.45     91.88 o 
   2   8   7     1120.06     1136.42     66.19 o 
   4   8   7     1308.10     1245.16     99.16 o 
   6   8   7      630.41      677.73     91.98 o 
   8   8   7      535.58      687.46    108.13 o 
   1   9   7       41.84      159.37     26.85 o 
   3   9   7       67.50      104.46     19.19 o 
   5   9   7      103.20      163.29     39.88 o 
   0   0   8     1526.06     1393.44     85.09 o 
   2   0   8     4407.47     4310.74    146.27 o 
   4   0   8     4658.62     4410.74    156.20 o 
   6   0   8     3763.00     3652.78    146.15 o 
   8   0   8     1778.95     1913.43    141.05 o 
  10   0   8      328.78      394.50     70.79 o 
  12   0   8     2556.71     2534.42    218.36 o 
   1   1   8      963.43      896.44     36.97 o 
   3   1   8     5546.81     5393.37    110.57 o 
   5   1   8     1676.08     1650.03     64.50 o 
   7   1   8     2201.36     2116.36     89.10 o 
   9   1   8      202.06      251.87     37.46 o 
  11   1   8     1504.80     1556.15     92.71 o 
  13   1   8      592.32      816.34     73.43 o 
   0   2   8      501.10      503.97     44.24 o 
   2   2   8      235.09      316.52     21.68 o 
   4   2   8      516.23      506.11     35.01 o 
   6   2   8      351.82      426.65     42.77 o 
   8   2   8      117.53      183.84     26.76 o 
  10   2   8      262.22      381.11     39.04 o 
  12   2   8      183.79      288.31     39.39 o 
   1   3   8      131.79      174.01     23.70 o 
   3   3   8      307.13      344.33     24.62 o 
   5   3   8      938.21      880.60     55.97 o 
   7   3   8      816.65      829.50     55.32 o 
   9   3   8      274.37      357.52     33.94 o 
  11   3   8      134.17      153.97     29.14 o 
   0   4   8     6973.78     6988.88    215.15 o 
   2   4   8      606.38      717.31     41.45 o 
   4   4   8      359.34      433.65     47.00 o 
   6   4   8      796.84      858.05     56.92 o 
   8   4   8     2266.60     2147.02     96.51 o 
  10   4   8      747.51      787.14     70.34 o 
   1   5   8     4631.41     4342.02    120.92 o 
   3   5   8     2590.42     2470.67    113.70 o 
   5   5   8     1519.81     1399.42     84.27 o 
   7   5   8     3174.89     3028.67    142.80 o 
   9   5   8     1881.28     1872.51    113.55 o 
  11   5   8      898.38      894.85     79.65 o 
   0   6   8     2082.87     1912.01    110.26 o 
   2   6   8     4731.19     4221.29    141.99 o 
   4   6   8      174.65      263.21     35.81 o 
   6   6   8     1094.25     1045.87     99.55 o 
   8   6   8      467.60      484.42     53.52 o 
  10   6   8      377.21      401.84     45.16 o 
   1   7   8      168.07      325.66     35.86 o 
   3   7   8       12.82       72.64     22.29 o 
   5   7   8        2.76       51.48     19.05 o 
   7   7   8      199.03      264.92     53.20 o 
   0   8   8       66.79      223.44     69.85 o 
   2   8   8      205.38      278.29     29.97 o 
   4   8   8      439.09      553.25     83.76 o 
   6   8   8      176.43      236.73     42.24 o 
   1   9   8      246.55      411.76     42.01 o 
   3   9   8      336.76      350.18     42.71 o 
   1   1   9     2778.83     2651.88     82.18 o 
   3   1   9     2316.09     2173.92     75.94 o 
   5   1   9     4253.36     4031.07    112.42 o 
   7   1   9     1243.16     1227.47     66.64 o 
   9   1   9     1215.57     1176.85     77.62 o 
  11   1   9      586.69      678.23     55.47 o 
   0   2   9      917.79     1034.43     70.20 o 
   2   2   9      728.25      706.13     42.25 o 
   4   2   9     1456.48     1333.76     58.12 o 
   6   2   9      345.88      407.98     40.27 o 
   8   2   9      838.98      895.85     58.60 o 
  10   2   9      123.82      175.45     29.69 o 
  12   2   9      821.51      942.86     85.15 o 
   1   3   9     1591.45     1556.70     65.43 o 
   3   3   9      988.75     1024.46     51.33 o 
   5   3   9      106.25      163.92     26.18 o 
   7   3   9     2358.72     2416.12    103.01 o 
   9   3   9      461.46      558.58     44.46 o 
  11   3   9      238.66      359.84     54.76 o 
   0   4   9     1992.17     1956.61    108.47 o 
   2   4   9      881.69      996.92     51.19 o 
   4   4   9     1008.53     1060.61     73.62 o 
   6   4   9      702.00      643.28     56.45 o 
   8   4   9     1642.16     1603.69     82.52 o 
  10   4   9      602.36      696.95     62.94 o 
   1   5   9      271.31      377.97     50.36 o 
   3   5   9       12.30      147.02     66.80 o 
   5   5   9      134.65      204.73     31.74 o 
   7   5   9       63.77      149.82     18.74 o 
   9   5   9      162.00      232.14     29.72 o 
   0   6   9     2391.48     2225.34    123.85 o 
   2   6   9      460.41      669.19     50.75 o 
   4   6   9      571.56      636.90     56.77 o 
   6   6   9      397.54      425.91     41.23 o 
   8   6   9      788.88      822.22     90.32 o 
   1   7   9      887.69      897.03     55.39 o 
   3   7   9      600.34      709.82     56.62 o 
   5   7   9     1050.29     1175.23    104.60 o 
   7   7   9      304.84      341.80     63.97 o 
   0   8   9      274.77      405.91     80.00 o 
   2   8   9      112.57      245.13     47.00 o 
   4   8   9      234.89      274.00     64.54 o 
   1   9   9       70.93      310.01     76.53 o 
   0   0  10      111.08      147.40     62.70 o 
   2   0  10     3514.20     3082.63    171.12 o 
   4   0  10     1502.72     1495.35     91.81 o 
   6   0  10     1509.09     1654.79    100.19 o 
   8   0  10       57.40      101.53     44.00 o 
  10   0  10     1202.79     1448.34    127.77 o 
   1   1  10     1350.96     1336.67     72.69 o 
   3   1  10     3233.57     3117.17    108.82 o 
   5   1  10      493.02      562.98     37.00 o 
   7   1  10     1747.33     1692.62     92.59 o 
   9   1  10      669.92      732.96     58.42 o 
  11   1  10     1103.61     1202.79     80.54 o 
   0   2  10     1930.70     1978.26    108.22 o 
   2   2  10      247.30      406.84     41.42 o 
   4   2  10       51.77      137.98     22.03 o 
   6   2  10       53.04      144.09     28.98 o 
   8   2  10      613.17      669.38     49.53 o 
  10   2  10      422.76      502.14     47.55 o 
   1   3  10      714.30      872.80     48.48 o 
   3   3  10      680.59      725.75     50.44 o 
   5   3  10     2182.07     2069.69    106.04 o 
   7   3  10      255.81      315.34     35.43 o 
   9   3  10      474.08      524.99     41.34 o 
   0   4  10      388.21      516.26     59.72 o 
   2   4  10     1807.00     1859.43     88.69 o 
   4   4  10      412.31      513.30     50.01 o 
   6   4  10      624.03      713.43     61.55 o 
   8   4  10      162.38      279.48     39.06 o 
  10   4  10      494.62      565.26     56.76 o 
   1   5  10      815.17      863.10     48.91 o 
   3   5  10      936.90     1010.24     63.70 o 
   5   5  10      900.84      939.19     72.31 o 
   7   5  10      309.85      400.17     42.00 o 
   9   5  10      755.34      754.28     83.16 o 
   0   6  10      765.80      752.46     70.51 o 
   2   6  10     1057.91     1049.27     62.12 o 
   4   6  10      345.49      526.42     46.04 o 
   6   6  10      214.08      326.58     49.98 o 
   8   6  10      130.85      305.53     89.13 o 
   1   7  10      191.59      296.49     37.45 o 
   3   7  10      276.24      334.97     31.72 o 
   5   7  10      344.17      431.19     47.12 o 
   0   8  10      603.36      838.52    144.65 o 
   2   8  10       14.00      204.21    110.00 o 
   1   1  11       43.44       49.77     24.06 o 
   3   1  11      621.90      713.56     69.08 o 
   5   1  11      629.29      673.21     49.56 o 
   7   1  11      414.93      450.76     38.90 o 
   9   1  11       46.86      136.47     26.85 o 
   0   2  11     1509.98     1360.42    114.92 o 
   2   2  11      937.61      997.06     76.47 o 
   4   2  11      488.92      496.06     43.44 o 
   6   2  11      717.75      821.52     62.66 o 
   8   2  11     1556.53     1484.49     88.75 o 
  10   2  11      113.72      201.88     16.07 o 
   1   3  11     2519.67     2362.98     97.44 o 
   3   3  11     1902.03     1797.20     86.00 o 
   5   3  11      865.15      899.62     70.30 o 
   7   3  11     2330.34     2488.55    123.51 o 
   9   3  11      972.63     1070.41     74.88 o 
   0   4  11        1.52       59.40     25.30 o 
   2   4  11      653.24      796.82     75.16 o 
   4   4  11      107.10      208.67     50.39 o 
   6   4  11      168.86      233.82     28.42 o 
   8   4  11       83.72      239.48     79.00 o 
   1   5  11       33.93      188.47     83.60 o 
   3   5  11       53.11      181.43     70.51 o 
   5   5  11      142.35      268.58     41.65 o 
   7   5  11       29.89      200.84     49.06 o 
   0   6  11      161.34      257.83     45.65 o 
   2   6  11       35.97      138.15     35.12 o 
   4   6  11      126.07      266.44     40.55 o 
   6   6  11        8.31       85.65     23.61 o 
   1   7  11      713.40      780.33     57.75 o 
   3   7  11      434.80      586.99     59.14 o 
   0   0  12      370.42      380.61    101.20 o 
   2   0  12      507.78      529.74     86.30 o 
   4   0  12      217.63      198.15     48.34 o 
   6   0  12      236.16      400.32     72.62 o 
   8   0  12      385.84      493.44     63.88 o 
   1   1  12     1073.27     1051.51     72.09 o 
   3   1  12      641.31      676.69     66.65 o 
   5   1  12      214.28      214.92     37.67 o 
   7   1  12     1010.01     1073.56     69.49 o 
   9   1  12      559.88      609.67     55.98 o 
   0   2  12      495.59      463.06     78.88 o 
   2   2  12      142.60      157.32     32.44 o 
   4   2  12      495.05      648.24     47.28 o 
   6   2  12      149.91      289.92     50.67 o 
   8   2  12      296.35      446.80     47.62 o 
   1   3  12      238.92      232.56     36.79 o 
   3   3  12      145.27      147.67     21.35 o 
   5   3  12      339.99      397.49     44.87 o 
   7   3  12      169.88      225.84     25.24 o 
   0   4  12      214.93      229.01     61.60 o 
   2   4  12      628.87      755.72     63.85 o 
   4   4  12      376.46      517.65     98.31 o 
   6   4  12      209.37      243.09     22.70 o 
   1   5  12      578.40      774.15     50.92 o 
   3   5  12      703.30      929.18     74.87 o 
   5   5  12      888.37      917.03     90.98 o 
   0   6  12      334.84      666.77    121.55 o 
   2   6  12       25.65       78.62     17.09 o 
   4   6  12      299.82      384.66     40.11 o 
   1   1  13      541.27      582.69     64.89 o 
   3   1  13     1371.33     1217.31     80.16 o 
   5   1  13      626.51      690.08     83.21 o 
   7   1  13      979.24     1053.11     84.69 o 
   0   2  13      464.16      404.27     78.38 o 
   2   2  13      852.51      805.67     70.67 o 
   4   2  13      298.14      279.67     48.39 o 
   6   2  13      223.46      229.27     40.25 o 
   1   3  13      318.20      317.83     46.42 o 
   3   3  13      431.60      558.00     78.11 o 
   5   3  13      399.21      438.38     45.25 o 
   7   3  13      100.37      146.40     33.55 o 
   0   4  13       42.87       68.43     15.98 o 
   2   4  13      275.69      297.82     53.89 o 
   4   4  13      246.99      231.79     44.27 o 
   6   4  13      100.57      245.67     36.15 o 
   1   5  13       77.60      103.46     20.38 o 
   3   5  13       33.17       88.48     29.70 o 
   0   0  14     1545.10     1333.23    172.70 o 
   2   0  14      444.24      409.94     77.37 o 
   4   0  14       35.18       46.72     20.60 o 
   6   0  14      207.67      292.61     73.70 o 
   1   1  14      647.11      584.51     66.39 o 
   3   1  14      195.81      202.24     31.89 o 
   5   1  14      267.83      409.95     64.70 o 
   0   2  14       52.47       69.27     40.15 o 
   2   2  14      189.11      282.13     42.56 o 
   4   2  14       32.20       64.61     17.05 o 
   1   3  14       23.31       49.18     11.66 o 
   3   3  14      225.18      274.40     49.84 o 
   0   4  14       44.34      102.93     19.05 o 
   2   4  14       61.10       97.70     24.89 o 
   1   1  15       90.34      110.90     21.03 o 
   0   2  15      273.05      296.91     66.50 o 
                                                 
